# Supplementary material for: Establishment and functional testing of a novel ex vivo extraskeletal osteosarcoma cell model (USZ20-ESOS1)
Source: Hum Cell. 2023 Nov 11;37(1):356–63. doi: 10.1007/s13577-023-01001-6 (PMC10764462; doi:10.1007/s13577-023-01001-6)
Supplement: Supplementary file 2 — Supplementary file2 The mutational profile is overlapping except for low level amplification for KDR, KIT, MYC PDGFRA, RAD21 with 7 to 10 copies detected in the resection specime (XLSX 14 KB) [file 13577_2023_1001_MOESM2_ESM.xlsx]

## Sheet: Table 1
Supplementary Table 2: Detaild molecular alterations
ID	VARIANT-TYPE	GENE	SOMATIC STATUS -FUNCTIONAL IMPACT	SV-PROTEIN-CHANGE	SV-CDS-CHANGE	CNA-RATIO	CNA-TYPE	SV-GENOME-POSITION	REARR-GENE1	REARR-GENE2	SV-COVERAGE	SV-PERCENT-READS	REARR-NUMBER-OF-READS	BIOMARKER-VALUE
USZ20-ESOS1 Tumor Tissue	Tumor content: 70%
	Tumor Mutational Burden													1.36 Muts/Mb
	Microsatellite Status													MS-Stable
	copy-number-alteration	ATRX	known			0	loss
	copy-number-alteration	CDKN2A	known			0	loss
	copy-number-alteration	CDKN2B	known			0	loss
	copy-number-alteration	KDR	known			7	amplification
	copy-number-alteration	KIT	known			7	amplification
	copy-number-alteration	MYC	known			8	amplification
	copy-number-alteration	PDGFRA	known			9	amplification
	copy-number-alteration	RAD21	known			10	amplification
	rearrangement	NOTCH1	likely						NOTCH1	N/A			96
	rearrangement	USP6	likely						USP6	EIF5A			70
	rearrangement	TCF2	unknown						TCF3	SLC39A3			82
	short-variant	ASMTL	unknown	R79W	235C>T		235C>T	chrX:1558028			545	48.44
	short-variant	ERBB3	unknown	R1077W	3229C>T		3229C>T	chr12:56494872			646	71.36
	short-variant	INPP4B	unknown	V594A	1781T>C		1781T>C	chr4:143045853			572	37.06
	short-variant	JAK3	unknown	P3T	7C>A		7C>A	chr19:17955220			611	58.92
	short-variant	KDM2B	unknown	K930R	2789A>G		2789A>G	chr12:121880455			708	26.98
	short-variant	MED12	unknown	Q2119_Q2120insHQQQ	6359_6360insCCAGCAGCAACA		6359_6360insCCAGCAGCAACA	chrX:70361171			337	61.42
	short-variant	MLL3	unknown	R3864C	11590C>T		11590C>T	chr7:151856028			545	71.74
	short-variant	MTOR	unknown	R1080C	3238C>T		3238C>T	chr1:11273503			553	10.49
	short-variant	NOD1	unknown	I107V	319A>G		319A>G	chr7:30494810			549	55.74
USZ20-ESOS1 Cell Model	Tumor content: > 90%
	Tumor Mutational Burden													1.7 Muts/Mb
	Microsatellite Status													MS-Stable
	copy-number-alteration	AURKA	known			3	amplification
	copy-number-alteration	ATRX	known			0	loss
	copy-number-alteration	CDKN2A	known			0	loss
	copy-number-alteration	CDKN2B	known			0	loss
	rearrangement	NOTCH1	likely						NOTCH1	N/A			74
	rearrangement	USP6	likely						USP6	EIF5A			240
	rearrangement	TCF2	unknown						TCF3	SLC39A3			78
	short-variant	ASMTL	unknown	R79W	235C>T		235C>T	chrX:1558028			545	48.44
	short-variant	ERBB3	unknown	R1077W	3229C>T		3229C>T	chr12:56494872			646	71.36
	short-variant	INPP4B	unknown	V594A	1781T>C		1781T>C	chr4:143045853			572	37.06
	short-variant	JAK3	unknown	P3T	7C>A		7C>A	chr19:17955220			611	58.92
	short-variant	KDM2B	unknown	K930R	2789A>G		2789A>G	chr12:121880455			708	26.98
	short-variant	MED12	unknown	Q2119_Q2120insHQQQ	6359_6360insCCAGCAGCAACA		6359_6360insCCAGCAGCAACA	chrX:70361171			337	61.42
	short-variant	MLL3	unknown	R3864C	11590C>T		11590C>T	chr7:151856028			545	71.74
	short-variant	MTOR	unknown	R1080C	3238C>T		3238C>T	chr1:11273503			553	10.49
	short-variant	NOD1	unknown	I107V	319A>G		319A>G	chr7:30494810			549	55.74
C
